# Supplementary material for: Selection and Characterization of DNA Aptamers for Constructing Aptamer-AuNPs Colorimetric Method for Detection of AFM1
Source: Foods. 2022 Jun 18;11(12):1802. doi: 10.3390/foods11121802 (PMC9222373; doi:10.3390/foods11121802)
Supplement: Supplementary file 1 [file foods-11-01802-s001.zip]

Archive with 1 entries (1 files):
- foods-1748547-supplementary.pdf
